# Supplementary material for: Gut epithelial electrical cues drive differential localization of enterobacteria
Source: Nat Microbiol. Author manuscript; Available in PMC 2024 Oct 8. (PMC11445056; doi:10.1038/s41564-024-01778-8)
Supplement: RawData [file NIHMS2018800-supplement-RawData.xlsx]

## Sheet: Currents Ctrl AMIL DIDS
	CTRL		AMIL		DIDS
Current (µA/cm2)	Villus	FAE	Villus	FAE	Villus	FAE	Serosa	Fixed
		0.260997	-0.525759	0.616559	-0.976474	0.149622	0.121735	-0.0272849
		0.260577	-0.653067	0.471561	-1.01623	-0.205479	0.06715	0.0276577
		0.255954	-0.550774	0.909078	-0.528886	-0.466349	0.063866	0.02396
		0.886803	-0.693716	0.762819	-0.599464	-0.128201	-0.0212887	0.0186372
		0.363127			-0.448928	-0.118821
		0.413982			-0.364056	-0.190739
		0.289997			-0.556581	-0.238088
		0.325721				-0.186718
		0.330345
	-1.66446	1.01362
	-0.711034	1.25254
	-1.74078	0.656564
	-0.586173	0.538827
n	4	13	4	4	7	8	4	4
mean	-1.17561	0.526851	-0.605829	0.690004	-0.641517	-0.173097	0.0578656	0.0107425
midian	-1.18774	0.363127	-0.601921	0.689689	-0.556581	-0.188728	0.065508	0.0212986
SD	0.611462	0.329114	0.0804111	0.188332	0.254411	0.1694	0.0590675	0.0256205
SE	0.305731	0.0912797	0.0402056	0.0941661	0.0961583	0.059892	0.0295337	0.0128103
t test (Villus vs FAE)	0.00825494		0.000205894		0.00192964
t test (Drug vs CTRL)			0.158701	0.244093	0.178707	4.15867e-06

## Sheet: Currents Ctrl CFTR
	CTRL		CFTR			Outlier
Current (µA/cm2)	Villus	FAE	Villus	FAE
	-1.00075	0.48373	-1.41263	1.13059
	-0.960042	0.721238	-1.16181	0.708236
	-0.733562	0.218438	-1.302	-1.67771
			-1.06583	-0.3881
			-2.6409	-1.44187
	-1.66446	1.01362		-2.89772		-9.2398
	-0.711034	1.25254	-3.74021	0.612514
	-1.74078	0.656564		-0.835563		-5.52529
	-0.586173	0.538827	-1.8	-0.628385
n	7	7	7	9
mean	-1.05668	0.697852	-1.87477	-0.602
midian	-0.960042	0.656564	-1.41263	-0.628385
SD	0.464598	0.344147	0.98122	1.29554
SE	0.175602	0.130075	0.370866	0.431848
t test (Villus vs FAE)	6.09726e-06		0.0421599
t test (Drug vs CTRL)			0.078963	0.0173211

## Sheet: M Potential line
	0.125	0
	82.625	1841.32
	Green	Distance (µm)	N. intensity (%)
1	64.375	0	77.8788
2	67.125	14.9701	81.2121
3	73.625	29.9402	89.0909
4	82.625	44.9102	100
5	77.25	59.8803	93.4848
6	58.625	74.8504	70.9091
7	43.875	89.8205	53.0303
8	41.375	104.791	50
9	46	119.761	55.6061
10	56.875	134.731	68.7879
11	67.625	149.701	81.8182
12	63	164.671	76.2121
13	47.25	179.641	57.1212
14	40.375	194.611	48.7879
15	38.125	209.581	46.0606
16	34.5	224.551	41.6667
17	29.875	239.521	36.0606
18	27.375	254.491	33.0303
19	22.25	269.461	26.8182
20	17.875	284.432	21.5152
21	14.125	299.402	16.9697
22	7.75	314.372	9.24242
23	2.625	329.342	3.0303
24	0.75	344.312	0.757576
25	0.625	359.282	0.606061
26	0.5	374.252	0.454545
27	1	389.222	1.06061
28	1.75	404.192	1.9697
29	2	419.162	2.27273
30	1	434.132	1.06061
31	0.875	449.102	0.909091
32	0.75	464.072	0.757576
33	1	479.043	1.06061
34	1.625	494.013	1.81818
35	1.25	508.983	1.36364
36	0.875	523.953	0.909091
37	1.625	538.923	1.81818
38	1.125	553.893	1.21212
39	1	568.863	1.06061
40	1.375	583.833	1.51515
41	1.375	598.803	1.51515
42	1.25	613.773	1.36364
43	0.75	628.743	0.757576
44	1.25	643.713	1.36364
45	1.75	658.684	1.9697
46	4.625	673.654	5.45455
47	3.75	688.624	4.39394
48	3.375	703.594	3.93939
49	6.125	718.564	7.27273
50	17	733.534	20.4545
51	30.25	748.504	36.5152
52	43.5	763.474	52.5758
53	52.375	778.444	63.3333
54	55.5	793.414	67.1212
55	53.875	808.384	65.1515
56	48.5	823.354	58.6364
57	44.5	838.325	53.7879
58	38.875	853.295	46.9697
59	31.875	868.265	38.4848
60	28.375	883.235	34.2424
61	31	898.205	37.4242
62	34.25	913.175	41.3636
63	32.25	928.145	38.9394
64	24.625	943.115	29.697
65	11.625	958.085	13.9394
66	3.375	973.055	3.93939
67	0.625	988.025	0.606061
68	0.625	1003	0.606061
69	0.75	1017.97	0.757576
70	0.875	1032.94	0.909091
71	1.625	1047.91	1.81818
72	1.5	1062.88	1.66667
73	5.375	1077.85	6.36364
74	7.875	1092.82	9.39394
75	5.625	1107.79	6.66667
76	4.875	1122.76	5.75758
77	8.625	1137.73	10.303
78	14.625	1152.7	17.5758
79	14.5	1167.67	17.4242
80	9.5	1182.64	11.3636
81	6	1197.61	7.12121
82	8.375	1212.58	10
83	8.375	1227.55	10
84	3.875	1242.52	4.54545
85	1.5	1257.49	1.66667
86	1.125	1272.46	1.21212
87	0.5	1287.43	0.454545
88	0.75	1302.4	0.757576
89	0.25	1317.37	0.151515
90	0.125	1332.34	0
91	0.625	1347.31	0.606061
92	0.125	1362.28	0
93	0.875	1377.25	0.909091
94	1.125	1392.22	1.21212
95	1.5	1407.19	1.66667
96	1	1422.16	1.06061
97	0.625	1437.13	0.606061
98	1.375	1452.1	1.51515
99	3	1467.07	3.48485
100	18	1482.04	21.6667
101	37.375	1497.01	45.1515
102	37.5	1511.98	45.303
103	32.5	1526.95	39.2424
104	31.875	1541.92	38.4848
105	34.5	1556.89	41.6667
106	38.375	1571.86	46.3636
107	39.625	1586.83	47.8788
108	36.125	1601.8	43.6364
109	35.625	1616.77	43.0303
110	40.75	1631.74	49.2424
111	40.875	1646.71	49.3939
112	31.625	1661.68	38.1818
113	28.75	1676.65	34.697
114	33.25	1691.62	40.1515
115	28.125	1706.59	33.9394
116	11.375	1721.56	13.6364
117	10	1736.53	11.9697
118	12.75	1751.5	15.303
119	7.375	1766.47	8.78788
120	5.75	1781.44	6.81818
121	6.75	1796.41	8.0303
122	7.25	1811.38	8.63636
123	5.5	1826.35	6.51515
124	2.75	1841.32	3.18182

## Sheet: M potential FAE vs Villus
N. DiBAC intensity	FAE	Villi
	4.82258	100
	14.2423	84.7285
	1.4899	65.889
	0.499902	56.8614
	0	93.7561
	20.6136	60.5568
	13.9384	46.3929
	21.2507	51.3331
n	8	8
mean	9.60718	69.9397
midian	9.38051	63.2229
SD	8.9521	20.2333
SE	3.16505	7.15355
t test	2.0031e-05

## Sheet:  TEP FAE vs Villus
TEP (mV)	Villus (Ctrl)	FAE (Ctrl)	Serosa	Fixed
	-8.29	-8.7		-1.124
	-7.62	-5.5		-0.118
	-11.97	-8.515		0.134
	-13.24	-6.9
	-10.1471	-7.53784	-11.6577
	-9.44519	-7.06482	-26.0925
	-16.0522	-10.1929	-16.8457
			-11.3983
			-16.6321
			-20.462
n	7	7	6	3
mean	-10.9664	-7.77293	-17.1814	-0.369333
midian	-9.79614	-7.30133	-16.7389	-0.118
SD	2.98298	1.51389	5.5595	0.665595
SE	1.12746	0.572196	2.26966	0.384282
t test	0.0327345

## Sheet: TEP A villus vs I villus
TEP (mV)	Away (outside patch) villi	Interfollicular villus
	-8.62122	-8.19397
	-16.7313	-13.3667
	-15.0757	-11.9629
	-13.6871	-12.3596
	-12.3711
	-11.9629
n	6	4
mean	-13.0749	-11.4708
midian	-13.0291	-12.1613
SD	2.80408	2.26305
SE	1.14476	1.13153
t test	0.349864

## Sheet: No EF E coli
	Track n	Slice n	X [µm]	Y [µm]
1	1	0
1	1	1	0	0
2	1	2	1.667	0
3	1	3	1.667	0
4	1	4	1.833	-1.5
5	1	5	1.167	-2
6	1	6	1.5	0.167
7	2	0
7	2	1	0	0
8	2	2	-0.5	0.333
9	2	3	0.667	0
10	2	4	0.333	0.667
11	2	5	-0.5	0.667
12	2	6	-1.167	1.5
13	3	0
13	3	1	0	0
14	3	2	0.167	-1.167
15	3	3	-1.167	-0.667
16	3	4	-1.167	0
17	3	5	0	0.333
18	3	6	-2.333	1
19	4	0
19	4	1	0	0
20	4	2	-0.167	0.333
21	4	3	1.5	0.667
22	4	4	1.5	1.333
23	4	5	1.333	1.5
24	4	6	0.5	1.5
25	5	0
25	5	1	0	0
26	5	2	0.667	1.667
27	5	3	0.5	1.833
28	5	4	0.5	-0.333
29	5	5	1	-0.833
30	5	6	0	-0.333
31	6	0
31	6	1	0	0
32	6	2	-2.167	0.833
33	6	3	-2.5	1.167
34	6	4	-2.833	-0.167
35	6	5	-2.833	-0.5
36	6	6	-2.167	0.167
37	7	0
37	7	1	0	0
38	7	2	0.5	0.333
39	7	3	1.667	-0.167
40	7	4	1.667	-0.5
41	7	5	-4.167	0
42	7	6	-4	5.833
43	8	0
43	8	1	0	0
44	8	2	-0.167	0.667
45	8	3	-0.333	1
46	8	4	1.333	1
47	8	5	0.167	0
48	8	6	-0.333	0.833
49	9	0
49	9	1	0	0
50	9	2	-1.167	0.833
51	9	3	-1.667	1
52	9	4	-1.333	-1.167
53	9	5	-1.833	-1.5
54	9	6	-2.5	-1.167
55	10	0
55	10	1	0	0
56	10	2	1.667	0.5
57	10	3	2.333	0.167
58	10	4	2.333	0
59	10	5	2.667	1.333
60	10	6	3.833	0.833
61	11	0
61	11	1	0	0
62	11	2	-2.333	-0.5
63	11	3	-1.833	-0.667
64	11	4	-0.333	-1
65	11	5	-0.667	-0.167
66	11	6	-1.667	-0.833
67	12	0
67	12	1	0	0
68	12	2	-1.333	2.167
69	12	3	-2.333	2.5
70	12	4	-0.333	2.5
71	12	5	-1.333	4.667
72	12	6	-2.167	5.667
73	13	0
73	13	1	0	0
74	13	2	1.667	0.167
75	13	3	2.5	1.5
76	13	4	2.833	1.833
77	13	5	1.833	3.167
78	13	6	2.333	-0.333
79	14	0
79	14	1	0	0
80	14	2	0.333	0.5
81	14	3	-1.167	1.667
82	14	4	-2	2.333
83	14	5	-1	1.5
84	14	6	-3.167	0.333
85	15	0
85	15	1	0	0
86	15	2	-1.667	1.667
87	15	3	-0.333	1.667
88	15	4	0.333	2.167
89	15	5	-0.5	2.667
90	15	6	-0.5	3.333
91	16	0
91	16	1	0	0
92	16	2	-1.333	0.5
93	16	3	-1	-0.667
94	16	4	-1	-1.833
95	16	5	-2.5	-1.333
96	16	6	0.333	-2.333
97	17	0
97	17	1	0	0
98	17	2	-1.333	-0.833
99	17	3	-1	-1.667
100	17	4	-0.833	0
101	17	5	-1.333	0.833
102	17	6	-2.333	1.667
103	18	0
103	18	1	0	0
104	18	2	1.5	0
105	18	3	2.333	0.333
106	18	4	1.667	1.5
107	18	5	0.667	1.333
108	18	6	0.5	0.333
109	19	0
109	19	1	0	0
110	19	2	-1.667	0.5
111	19	3	-2.167	0.5
112	19	4	-2.167	-0.5
113	19	5	-1	-0.167
114	19	6	-1.333	0.667
115	20	0
115	20	1	0	0
116	20	2	-0.833	1.333
117	20	3	0	1
118	20	4	0.333	1.833
119	20	5	-0.833	2
120	20	6	-1	2.667
121	21	0
121	21	1	0	0
122	21	2	1.167	-0.5
123	21	3	2.167	0.833
124	21	4	1.333	0.833
125	21	5	1	1.5
126	21	6	0.5	2.167
127	22	0
127	22	1	0	0
128	22	2	-0.333	0.167
129	22	3	0.833	2.667
130	22	4	0.833	3
131	22	5	0.667	3.5
132	22	6	2.5	2
133	23	0
133	23	1	0	0
134	23	2	0.667	0.333
135	23	3	1.333	0.333
136	23	4	-2.5	0.167
137	23	5	-2	0.167
138	23	6	-1.333	0.333
139	24	0
139	24	1	0	0
140	24	2	-1.333	-0.167
141	24	3	-1.167	-1.333
142	24	4	-0.833	-2.167
143	24	5	-0.833	-0.833
144	24	6	-0.833	0
145	25	0
145	25	1	0	0
146	25	2	-1.333	-0.25
147	25	3	-2.083	-0.917
148	25	4	-2.833	-1.5
149	25	5	-3.417	-1.917
150	25	6	-3.75	-2.25
151	26	0
151	26	1	0	0
152	26	2	-0.25	-0.083
153	26	3	-0.667	-1.417
154	26	4	0.083	-2.333
155	26	5	-0.5	-2.667
156	26	6	-0.667	-2.5
157	27	0
157	27	1	0	0
158	27	2	-0.583	2.417
159	27	3	1.583	5
160	27	4	2.5	6
161	27	5	4.083	6.083
162	27	6	4.5	6.583
163	28	0
163	28	1	0	0
164	28	2	1.417	2.083
165	28	3	0.25	1.75
166	28	4	-0.917	0.5
167	28	5	-1.333	0.5
168	28	6	1.083	-2
169	29	0
169	29	1	0	0
170	29	2	1.25	0.083
171	29	3	2.417	-0.5
172	29	4	3.75	-0.5
173	29	5	4.583	0.333
174	29	6	5.75	1.25
175	30	0
175	30	1	0	0
176	30	2	0.583	0.583
177	30	3	1.167	1
178	30	4	1.417	1.75
179	30	5	1.5	2.25
180	30	6	1	2.417
181	31	0
181	31	1	0	0
182	31	2	1.667	0.083
183	31	3	-0.083	-1.667
184	31	4	-0.083	-1.833
185	31	5	0.75	-1.667
186	31	6	1.167	-1.583
187	32	0
187	32	1	0	0
188	32	2	0.167	0.5
189	32	3	-0.833	0.75
190	32	4	-1	0.583
191	32	5	-0.25	0.417
192	32	6	0.167	0.25
193	33	0
193	33	1	0	0
194	33	2	0.583	-0.167
195	33	3	1.167	-0.667
196	33	4	0.75	0.083
197	33	5	0.75	1
198	33	6	1.083	-0.75
199	34	0
199	34	1	0	0
200	34	2	1.333	0
201	34	3	0.417	-0.667
202	34	4	0.667	-0.917
203	34	5	1.167	-0.25
204	34	6	1.167	-0.25
205	35	0
205	35	1	0	0
206	35	2	0	0.5
207	35	3	-0.083	0.5
208	35	4	1.167	0.5
209	35	5	1.333	0.083
210	35	6	-0.333	-0.167
211	36	0
211	36	1	0	0
212	36	2	-2.333	0.833
213	36	3	-1.083	1.083
214	36	4	-0.75	2.833
215	36	5	-0.667	3.75
216	36	6	-0.25	4.083
217	37	0
217	37	1	0	0
218	37	2	-1.167	-0.25
219	37	3	-1.167	0.417
220	37	4	-1.75	0.833
221	37	5	-2.333	1.167
222	37	6	-4	0.667
223	38	0
223	38	1	0	0
224	38	2	1.333	1
225	38	3	1.667	1.667
226	38	4	1.917	0.667
227	38	5	2.417	1.083
228	38	6	4.833	0.25
229	39	0
229	39	1	0	0
230	39	2	0.556	-0.833
231	39	3	-0.556	-1.5
232	39	4	-2.222	-0.889
233	39	5	0.056	-0.722
234	39	6	0.333	-1.833
235	40	0
235	40	1	0	0
236	40	2	-0.667	-1.389
237	40	3	-1.611	-2.333
238	40	4	-1.556	-1.333
239	40	5	-0.667	-0.667
240	40	6	0.333	-2.222
241	41	0
241	41	1	0	0
242	41	2	1.056	-0.167
243	41	3	1.056	-1.111
244	41	4	1.389	-1.833
245	41	5	1.944	-2.167
246	41	6	3.556	-1.389
247	42	0
247	42	1	0	0
248	42	2	-0.056	-1.333
249	42	3	0.667	-0.278
250	42	4	-0.556	-0.445
251	42	5	-2.056	-1.333
252	42	6	-4.167	-1.667
253	43	0
253	43	1	0	0
254	43	2	-0.722	0.778
255	43	3	0.556	1.111
256	43	4	0.444	0.167
257	43	5	-0.667	-0.5
258	43	6	-1.444	0.778
259	44	0
259	44	1	0	0
260	44	2	1.278	0.611
261	44	3	2.167	-0.667
262	44	4	3.278	-1.167
263	44	5	2.111	-1.389
264	44	6	3.889	-1
265	45	0
265	45	1	0	0
266	45	2	-0.833	-0.25
267	45	3	-2.833	-1.75
268	45	4	-1.333	-0.25
269	45	5	0.333	-0.083
270	45	6	-1.167	-0.167
271	46	0
271	46	1	0	0
272	46	2	-0.917	-0.417
273	46	3	-0.25	0.417
274	46	4	-0.083	1.25
275	46	5	-1.667	1.167
276	46	6	-2.5	1.167
277	47	0
277	47	1	0	0
278	47	2	1.667	0.5
279	47	3	2.667	0.833
280	47	4	3.5	1.75
281	47	5	2.833	2
282	47	6	1.667	2.75
283	48	0
283	48	1	0	0
284	48	2	0.722	0.111
285	48	3	1.889	0.056
286	48	4	1.944	-0.056
287	48	5	1.556	-0.556
288	48	6	1.222	-1.167
289	49	0
289	49	1	0	0
290	49	2	0.056	0.278
291	49	3	0.444	1
292	49	4	0.833	1.111
293	49	5	0.944	0.667
294	49	6	1.556	0.222
295	50	0
295	50	1	0	0
296	50	2	-1.389	1
297	50	3	-1.778	0.167
298	50	4	-1.444	-0.389
299	50	5	-1.278	-0.611
300	50	6	-0.5	-1.167
301	51	0
301	51	1	0	0
302	51	2	-0.167	-1
303	51	3	-0.417	-0.417
304	51	4	-0.5	0.167
305	51	5	-0.167	0.167
306	51	6	0.417	0.167
307	52	0
307	52	1	0	0
308	52	2	-0.167	0.5
309	52	3	-0.167	0.917
310	52	4	0.25	0.833
311	52	5	1	0.583
312	52	6	1.167	0
313	53	0
313	53	1	0	0
314	53	2	0.75	0.333
315	53	3	1.5	-0.333
316	53	4	3.417	-0.583
317	53	5	3.917	1.083
318	53	6	3.917	2.583
319	54	0
319	54	1	0	0
320	54	2	-1.75	0.25
321	54	3	-1.417	-0.583
322	54	4	-3.5	-1.5
323	54	5	-4.25	-4
324	54	6	-3.417	-4.667
325	55	0
325	55	1	0	0
326	55	2	0.417	0.417
327	55	3	-1.75	1.083
328	55	4	-1.083	1.75
329	55	5	-1.833	0.333
330	55	6	-1.917	-0.917
331	56	0
331	56	1	0	0
332	56	2	0.083	2.167
333	56	3	1.417	4.417
334	56	4	1.583	5.167
335	56	5	2.417	6.5
336	56	6	3.667	7.333
337	57	0
337	57	1	0	0
338	57	2	-1.5	0.667
339	57	3	-2.667	0.917
340	57	4	-2.667	-0.833
341	57	5	-1.083	-1
342	57	6	-3.417	2.917

## Sheet: No EF Salmonella
	Track n	Slice n	X [µm]	Y [µm]
1	1	0
1	1	1	0	0
2	1	2	-0.389	-0.056
3	1	3	-0.444	-0.167
4	1	4	-1.111	-0.444
5	1	5	-0.389	-1.167
6	1	6	1	0.444
7	2	0
7	2	1	0	0
8	2	2	-0.722	0.833
9	2	3	-0.722	0.889
10	2	4	0.167	1.111
11	2	5	-0.833	1.5
12	2	6	-2.667	1.722
13	3	0
13	3	1	0	0
14	3	2	0	-0.278
15	3	3	-0.556	-0.444
16	3	4	-0.611	-0.278
17	3	5	-0.167	-0.111
18	3	6	0.389	0.056
19	4	0
19	4	1	0	0
20	4	2	-0.389	0.444
21	4	3	0	0.778
22	4	4	0.389	-0.167
23	4	5	-0.333	-0.444
24	4	6	0.5	-1.222
25	5	0
25	5	1	0	0
26	5	2	1.389	0.833
27	5	3	0.944	2.833
28	5	4	-0.5	2.333
29	5	5	-0.833	2.611
30	5	6	-0.111	3.778
31	6	0
31	6	1	0	0
32	6	2	-0.5	0.611
33	6	3	-0.111	-0.167
34	6	4	0.778	-0.167
35	6	5	0.444	0.167
36	6	6	0.389	-0.722
37	7	0
37	7	1	0	0
38	7	2	0.667	-0.222
39	7	3	0.833	-0.167
40	7	4	0.667	-0.889
41	7	5	0.444	-1.111
42	7	6	0.222	-0.889
43	8	0
43	8	1	0	0
44	8	2	-0.722	-0.5
45	8	3	-0.333	-1.389
46	8	4	-1.389	-1
47	8	5	-1.611	-0.722
48	8	6	-0.722	-1.556
49	9	0
49	9	1	0	0
50	9	2	0.389	0.333
51	9	3	0.333	-0.444
52	9	4	0.056	-0.222
53	9	5	-0.056	-0.056
54	9	6	-0.111	0.056
55	10	0
55	10	1	0	0
56	10	2	0.778	0
57	10	3	0.889	0.389
58	10	4	0.611	0.833
59	10	5	0.333	0.833
60	10	6	0.889	0.278
61	11	0
61	11	1	0	0
62	11	2	1.056	0.278
63	11	3	2.556	0.333
64	11	4	2.222	1.944
65	11	5	0.611	2.056
66	11	6	0.5	2
67	12	0
67	12	1	0	0
68	12	2	-0.778	0.889
69	12	3	-1.389	1.056
70	12	4	-1.278	1.722
71	12	5	-0.555	2.389
72	12	6	0.5	2.889
73	13	0
73	13	1	0	0
74	13	2	-0.555	1.611
75	13	3	-1.333	2.389
76	13	4	-2.055	2.444
77	13	5	-2.278	0.556
78	13	6	-2.667	-0.611
79	14	0
79	14	1	0	0
80	14	2	0.5	-1.111
81	14	3	0.611	-0.444
82	14	4	1.167	0.167
83	14	5	0.445	-0.111
84	14	6	1	0
85	15	0
85	15	1	0	0
86	15	2	0.389	0.111
87	15	3	0.389	0.167
88	15	4	0.389	0.389
89	15	5	0.333	0.389
90	15	6	0.222	0.389
91	16	0
91	16	1	0	0
92	16	2	1.278	0.5
93	16	3	1.833	0.667
94	16	4	3.389	2.667
95	16	5	6.056	3.611
96	16	6	6.333	2.778
97	17	0
97	17	1	0	0
98	17	2	-1.75	-1.167
99	17	3	-3	-1.333
100	17	4	-3.75	-1.667
101	17	5	-4.083	-1.333
102	17	6	-4.333	-1.583
103	18	0
103	18	1	0	0
104	18	2	-0.167	0.417
105	18	3	-0.333	1.25
106	18	4	-0.167	1.833
107	18	5	-0.167	2.083
108	18	6	0	2.083
109	19	0
109	19	1	0	0
110	19	2	-0.5	0.833
111	19	3	-0.667	1.083
112	19	4	0.583	0.917
113	19	5	0.5	0.5
114	19	6	-0.583	0.083
115	20	0
115	20	1	0	0
116	20	2	0.75	-0.917
117	20	3	0.417	-1.417
118	20	4	0.083	0.167
119	20	5	-0.417	0.417
120	20	6	-0.917	-0.5
121	21	0
121	21	1	0	0
122	21	2	-0.75	0.417
123	21	3	-1.333	0.083
124	21	4	-0.083	-0.833
125	21	5	0.25	0
126	21	6	0.25	1
127	22	0
127	22	1	0	0
128	22	2	0.083	-0.583
129	22	3	-0.25	0
130	22	4	-0.917	0.417
131	22	5	-1.417	0.417
132	22	6	-1.833	-0.417
133	23	0
133	23	1	0	0
134	23	2	-0.75	0.25
135	23	3	-1.25	0.667
136	23	4	0.083	0.75
137	23	5	1.75	0.25
138	23	6	1.667	1.667
139	24	0
139	24	1	0	0
140	24	2	1.167	1.583
141	24	3	0.167	1.833
142	24	4	-0.417	1.917
143	24	5	-1	1.917
144	24	6	-1.417	1.917
145	25	0
145	25	1	0	0
146	25	2	0.556	-1.333
147	25	3	1.778	-1.111
148	25	4	1.889	0.222
149	25	5	1.222	1.111
150	25	6	0	1.444
151	26	0
151	26	1	0	0
152	26	2	1	-0.222
153	26	3	1.889	-0.445
154	26	4	1.222	0.889
155	26	5	0.889	-0.333
156	26	6	1	-1.222
157	27	0
157	27	1	0	0
158	27	2	0.778	0.667
159	27	3	1.222	-0.556
160	27	4	1.778	0.667
161	27	5	1.889	1
162	27	6	2.444	0.222
163	28	0
163	28	1	0	0
164	28	2	-0.667	0.111
165	28	3	-1.333	-0.556
166	28	4	-1.333	-1.111
167	28	5	-2.555	-0.222
168	28	6	-1.222	0.111
169	29	0
169	29	1	0	0
170	29	2	0.778	0.222
171	29	3	0.889	1.222
172	29	4	0.778	1.889
173	29	5	-0.111	3.889
174	29	6	1	5
175	30	0
175	30	1	0	0
176	30	2	-0.222	0.778
177	30	3	-0.667	-0.667
178	30	4	-1.333	-1.222
179	30	5	0.667	-3.445
180	30	6	1.111	-1.778
181	31	0
181	31	1	0	0
182	31	2	-1.444	-0.667
183	31	3	-1.889	-1.889
184	31	4	-0.111	-1.333
185	31	5	0.333	-0.222
186	31	6	-0.222	0.778
187	32	0
187	32	1	0	0
188	32	2	-1	-1.111
189	32	3	-1.444	-1.889
190	32	4	-0.889	-2.333
191	32	5	0.111	-1.667
192	32	6	1.889	-1.889
193	33	0
193	33	1	0	0
194	33	2	0.111	0.556
195	33	3	0.444	-0.555
196	33	4	0.444	-1.333
197	33	5	0.778	-1.222
198	33	6	-1.889	-1.444
199	34	0
199	34	1	0	0
200	34	2	-1	0
201	34	3	-1.556	0.778
202	34	4	-1.222	1.889
203	34	5	0	1.111
204	34	6	0.444	-0.778
205	35	0
205	35	1	0	0
206	35	2	0.056	1.056
207	35	3	0.389	1.278
208	35	4	1.056	1.611
209	35	5	1.167	2.111
210	35	6	1.778	2.444
211	36	0
211	36	1	0	0
212	36	2	-1.111	0.778
213	36	3	-1.555	0.167
214	36	4	-1.722	0.556
215	36	5	-0.722	0.722
216	36	6	-0.111	1.222
217	37	0
217	37	1	0	0
218	37	2	-2.333	0.556
219	37	3	-2.778	-0.222
220	37	4	-1.945	0.722
221	37	5	-2.389	1.611
222	37	6	-4	1.5
223	38	0
223	38	1	0	0
224	38	2	-1.167	0.556
225	38	3	-2.278	1.778
226	38	4	-1.611	2.278
227	38	5	-0.889	2.5
228	38	6	0.111	2.556
229	39	0
229	39	1	0	0
230	39	2	1.111	-0.611
231	39	3	0.222	-0.889
232	39	4	0.333	0.555
233	39	5	-1	1
234	39	6	0.167	2.055
235	40	0
235	40	1	0	0
236	40	2	5.5	-5.056
237	40	3	2.833	-5.556
238	40	4	2.833	-4.722
239	40	5	4.556	-4.167
240	40	6	5.445	-3.833
241	41	0
241	41	1	0	0
242	41	2	-0.333	0.5
243	41	3	-0.556	1.889
244	41	4	-0.833	2.555
245	41	5	2.333	2.722
246	41	6	4.055	2.889
247	42	0
247	42	1	0	0
248	42	2	0.167	-0.417
249	42	3	0.167	-0.667
250	42	4	-0.083	-0.667
251	42	5	-0.667	-0.917
252	42	6	-0.083	-1.417
253	43	0
253	43	1	0	0
254	43	2	0.333	-1.167
255	43	3	2.083	-1.25
256	43	4	2.833	-0.833
257	43	5	2.75	-0.75
258	43	6	1.25	-0.417
259	44	0
259	44	1	0	0
260	44	2	0.667	1.333
261	44	3	0.167	2.333
262	44	4	0.083	1.25
263	44	5	-1	1.667
264	44	6	-1.083	2.167
265	45	0
265	45	1	0	0
266	45	2	1.917	0.083
267	45	3	0.833	-0.333
268	45	4	1.333	0.25
269	45	5	1.583	-0.333
270	45	6	1.667	-0.917
271	46	0
271	46	1	0	0
272	46	2	-0.917	-0.75
273	46	3	-1.833	-1.083
274	46	4	-3	-1.5
275	46	5	-3.417	-1.833
276	46	6	-4	-2.667
277	47	0
277	47	1	0	0
278	47	2	0.5	-0.333
279	47	3	1	-0.833
280	47	4	1.833	-0.917
281	47	5	1.417	-0.25
282	47	6	1.417	-0.167
283	48	0
283	48	1	0	0
284	48	2	0.167	0.167
285	48	3	0.167	0.167
286	48	4	-0.167	-0.5
287	48	5	-0.333	-1.167
288	48	6	-0.583	-1.417
289	49	0
289	49	1	0	0
290	49	2	-0.833	-0.583
291	49	3	-0.833	-0.583
292	49	4	-0.75	-0.917
293	49	5	0	-0.667
294	49	6	1.083	-0.333
295	50	0
295	50	1	0	0
296	50	2	-2.167	0.333
297	50	3	1.833	0.667
298	50	4	7.583	2.083
299	50	5	11	3
300	50	6	18.5	5.417
301	51	0
301	51	1	0	0
302	51	2	-1.583	0.75
303	51	3	-3.917	0.167
304	51	4	1.167	-1.417
305	51	5	1.833	-0.5
306	51	6	2.583	0.833
307	52	0
307	52	1	0	0
308	52	2	1.167	0.083
309	52	3	0.167	-0.167
310	52	4	0.333	1.083
311	52	5	-0.083	1
312	52	6	-0.583	-0.167
313	53	0
313	53	1	0	0
314	53	2	0.833	0.278
315	53	3	-1.222	-1.667
316	53	4	-1.444	-2.778
317	53	5	-1.389	-3.111
318	53	6	-2.055	-2.5
319	54	0
319	54	1	0	0
320	54	2	-0.722	-0.056
321	54	3	-1.055	-0.611
322	54	4	-1.5	-0.722
323	54	5	-1.889	-1
324	54	6	-0.445	-1.222
325	55	0
325	55	1	0	0
326	55	2	0.222	-1.111
327	55	3	0.945	-1.278
328	55	4	1.945	-0.556
329	55	5	0.278	-0.222
330	55	6	0.167	0.222
331	56	0
331	56	1	0	0
332	56	2	-1.056	-1.222
333	56	3	-1.333	-0.5
334	56	4	0	0.111
335	56	5	0.278	0.722
336	56	6	0.889	1.722
337	57	0
337	57	1	0	0
338	57	2	-0.889	1.333
339	57	3	1.667	1.222
340	57	4	2.556	1.111
341	57	5	3.111	-0.722
342	57	6	4.111	0.056
343	58	0
343	58	1	0	0
344	58	2	-1.5	0.056
345	58	3	-0.889	0.167
346	58	4	-0.5	0.944
347	58	5	-0.5	0.167
348	58	6	-0.333	-0.389
349	59	0
349	59	1	0	0
350	59	2	-0.889	1.056
351	59	3	-1.5	1.333
352	59	4	-1.5	-0.167
353	59	5	-1.444	-1.389
354	59	6	-0.778	-2.722
355	60	0
355	60	1	0	0
356	60	2	0.389	0.778
357	60	3	1.056	0.944
358	60	4	0.333	-0.389
359	60	5	-0.722	-1
360	60	6	-1.5	-1.722
361	61	0
361	61	1	0	0
362	61	2	0	-0.722
363	61	3	0.167	-2.056
364	61	4	-0.056	-3
365	61	5	0.111	-3.5
366	61	6	-0.833	-3.167
367	62	0
367	62	1	0	0
368	62	2	-0.222	-0.5
369	62	3	-1.389	-0.333
370	62	4	-0.389	0.722
371	62	5	0.389	1.278
372	62	6	0.056	1.667
373	63	0
373	63	1	0	0
374	63	2	-0.389	0.167
375	63	3	-1.889	0.278
376	63	4	-2.222	0.944
377	63	5	-2.445	0.111
378	63	6	-2.056	-0.722
379	64	0
379	64	1	0	0
380	64	2	0.556	-0.222
381	64	3	0.389	-0.833
382	64	4	-0.056	-0.056
383	64	5	0.278	0.444
384	64	6	1.111	0.167

## Sheet: EF E coli
	Track n	Slice n	X [µm]	Y [µm]
1	1	0
1	1	1	0	0
2	1	2	-5.167	0.833
3	1	3	-10.833	1.833
4	1	4	-17.333	0.5
5	1	5	-25.5	0.5
6	1	6	-32.667	0.333
7	2	0
7	2	1	0	0
8	2	2	-6.333	0.5
9	2	3	-11.667	0.5
10	2	4	-15.833	0.5
11	2	5	-22.667	1
12	2	6	-28.833	1.667
13	3	0
13	3	1	0	0
14	3	2	-6.833	1
15	3	3	-11.833	1.5
16	3	4	-16.833	2.167
17	3	5	-20.333	2.5
18	3	6	-26.5	3
19	4	0
19	4	1	0	0
20	4	2	-7.5	-0.333
21	4	3	-14.5	2
22	4	4	-20.667	2.167
23	4	5	-28.167	1.5
24	4	6	-34.333	1.333
25	5	0
25	5	1	0	0
26	5	2	-6	-0.167
27	5	3	-12.667	-0.167
28	5	4	-19.167	0
29	5	5	-23	0.167
30	5	6	-30	-0.333
31	6	0
31	6	1	0	0
32	6	2	-6.667	0.667
33	6	3	-11.333	-1
34	6	4	-14.833	-0.333
35	6	5	-20	0.667
36	6	6	-26.667	0.167
37	7	0
37	7	1	0	0
38	7	2	-5	1.333
39	7	3	-11.667	0
40	7	4	-19.5	-0.667
41	7	5	-24.833	0.833
42	7	6	-29.5	1.667
43	8	0
43	8	1	0	0
44	8	2	-4.5	-0.167
45	8	3	-10.667	-3.5
46	8	4	-18	-4.333
47	8	5	-24.167	-5.333
48	8	6	-27.5	-5.667
49	9	0
49	9	1	0	0
50	9	2	-4.833	0.5
51	9	3	-13.5	1.833
52	9	4	-20.167	1.333
53	9	5	-29	4.333
54	9	6	-37.333	6
55	10	0
55	10	1	0	0
56	10	2	-4.444	0.988
57	10	3	-8.272	2.716
58	10	4	-14.198	4.198
59	10	5	-21.728	5.185
60	10	6	-25.432	4.198
61	11	0
61	11	1	0	0
62	11	2	-4.198	-0.37
63	11	3	-10.247	-0.494
64	11	4	-16.913	-0.617
65	11	5	-21.728	1.728
66	11	6	-26.42	2.592
67	12	0
67	12	1	0	0
68	12	2	-5.556	0.371
69	12	3	-13.457	1.235
70	12	4	-22.099	1.729
71	12	5	-30.247	1.605
72	12	6	-36.173	0.864
73	13	0
73	13	1	0	0
74	13	2	-7.531	0
75	13	3	-14.321	-0.988
76	13	4	-22.099	-0.494
77	13	5	-26.543	0.37
78	13	6	-35.062	0.864
79	14	0
79	14	1	0	0
80	14	2	-8.395	0.247
81	14	3	-13.704	0.617
82	14	4	-20.741	0.124
83	14	5	-28.642	2.222
84	14	6	-34.815	2.963
85	15	0
85	15	1	0	0
86	15	2	-6.049	0.617
87	15	3	-11.975	0.988
88	15	4	-18.025	2.839
89	15	5	-26.296	1.852
90	15	6	-33.21	1.605
91	16	0
91	16	1	0	0
92	16	2	-5.432	0.124
93	16	3	-10.37	0.37
94	16	4	-17.037	2.222
95	16	5	-22.099	3.827
96	16	6	-26.914	4.321
97	17	0
97	17	1	0	0
98	17	2	-9.259	1.235
99	17	3	-14.938	1.358
100	17	4	-20.124	2.716
101	17	5	-27.284	3.58
102	17	6	-31.605	2.346
103	18	0
103	18	1	0	0
104	18	2	-5.309	-1.235
105	18	3	-11.358	-2.716
106	18	4	-17.16	-2.963
107	18	5	-23.951	-2.593
108	18	6	-31.605	-4.198
109	19	0
109	19	1	0	0
110	19	2	-8.272	0.247
111	19	3	-15.803	-1.358
112	19	4	-22.593	-0.617
113	19	5	-29.506	-1.235
114	19	6	-35.556	-1.481
115	20	0
115	20	1	0	0
116	20	2	-1.605	0.988
117	20	3	-1.975	2.469
118	20	4	-3.951	3.704
119	20	5	-8.272	5.185
120	20	6	-13.704	5.062
121	21	0
121	21	1	0	0
122	21	2	-4.815	0
123	21	3	-9.383	0.123
124	21	4	-14.691	-0.494
125	21	5	-19.877	-0.864
126	21	6	-26.79	-0.494
127	22	0
127	22	1	0	0
128	22	2	-1.333	-0.833
129	22	3	-3	-2
130	22	4	-6	-2.5
131	22	5	-6.667	-2.333
132	22	6	-10.333	-2.167
133	23	0
133	23	1	0	0
134	23	2	-4.667	0.333
135	23	3	-9.5	0.5
136	23	4	-15.5	-1.167
137	23	5	-23.167	-1.333
138	23	6	-30	-1.833
139	24	0
139	24	1	0	0
140	24	2	-5.5	-0.167
141	24	3	-11.333	-1.5
142	24	4	-18.5	-1.333
143	24	5	-26.167	-1.333
144	24	6	-34.333	-1
145	25	0
145	25	1	0	0
146	25	2	-6	0.167
147	25	3	-11.167	1.833
148	25	4	-18.167	3
149	25	5	-25.333	3.167
150	25	6	-33.833	1
151	26	0
151	26	1	0	0
152	26	2	-7.167	-0.667
153	26	3	-12.333	1.5
154	26	4	-13.5	-0.333
155	26	5	-19.667	-0.667
156	26	6	-20.333	0.167
157	27	0
157	27	1	0	0
158	27	2	-8	0
159	27	3	-11.667	0.167
160	27	4	-19.333	0.167
161	27	5	-27.167	-0.167
162	27	6	-32.333	-0.5
163	28	0
163	28	1	0	0
164	28	2	-4.333	0.833
165	28	3	-12.333	2
166	28	4	-19.333	2
167	28	5	-25.333	1.667
168	28	6	-31.5	1.667
169	29	0
169	29	1	0	0
170	29	2	-1.333	-0.333
171	29	3	-5.333	-0.5
172	29	4	-8.667	0
173	29	5	-13.667	-0.333
174	29	6	-16.167	-1.667
175	30	0
175	30	1	0	0
176	30	2	-2.333	-0.333
177	30	3	-6.333	-0.333
178	30	4	-8.833	-0.667
179	30	5	-11.167	-1.333
180	30	6	-15.333	-0.333
181	31	0
181	31	1	0	0
182	31	2	-6.667	-0.167
183	31	3	-12.833	-0.833
184	31	4	-17.833	-2
185	31	5	-26	-1.667
186	31	6	-32.333	-2
187	32	0
187	32	1	0	0
188	32	2	-5	-0.833
189	32	3	-7.667	-0.833
190	32	4	-12.667	-0.833
191	32	5	-16.5	-0.167
192	32	6	-25.167	-0.333
193	33	0
193	33	1	0	0
194	33	2	-4	-0.333
195	33	3	-9.167	-1
196	33	4	-16.833	-2.333
197	33	5	-23.5	-3.833
198	33	6	-29.667	-4.5
199	34	0
199	34	1	0	0
200	34	2	-6.167	0.667
201	34	3	-12.667	0.167
202	34	4	-18.667	0.333
203	34	5	-25.667	0
204	34	6	-32	-1
205	35	0
205	35	1	0	0
206	35	2	-4	-0.167
207	35	3	-7.333	-0.5
208	35	4	-12.167	0.333
209	35	5	-18	0.667
210	35	6	-23.833	0.167
211	36	0
211	36	1	0	0
212	36	2	-7.5	0.667
213	36	3	-12.833	0.333
214	36	4	-19.167	0.167
215	36	5	-27.333	-0.333
216	36	6	-32	-1
217	37	0
217	37	1	0	0
218	37	2	-6.833	0.167
219	37	3	-11.167	-0.5
220	37	4	-19.167	-0.833
221	37	5	-25.5	-1.333
222	37	6	-32.833	-0.667
223	38	0
223	38	1	0	0
224	38	2	-5.833	0.167
225	38	3	-12.167	0.5
226	38	4	-15.333	0.667
227	38	5	-21.667	0.667
228	38	6	-27.667	1.333
229	39	0
229	39	1	0	0
230	39	2	-4.167	0.333
231	39	3	-7	-0.333
232	39	4	-10.833	-1.167
233	39	5	-15.5	-1.167
234	39	6	-21.667	-1.5
235	40	0
235	40	1	0	0
236	40	2	-4.333	-1.333
237	40	3	-6.167	-1
238	40	4	-11	-2.667
239	40	5	-17.333	-3.667
240	40	6	-23	-3.833
241	41	0
241	41	1	0	0
242	41	2	-6.333	-0.5
243	41	3	-13.167	-2.833
244	41	4	-18.5	-2.667
245	41	5	-28.167	-3.5
246	41	6	-34	-4.5
247	42	0
247	42	1	0	0
248	42	2	-5.333	1.333
249	42	3	-11	0.5
250	42	4	-17.667	-0.167
251	42	5	-24.5	-0.833
252	42	6	-31	-0.5
253	43	0
253	43	1	0	0
254	43	2	-7.833	-0.167
255	43	3	-16	2.333
256	43	4	-21.5	5.833
257	43	5	-30.333	8
258	43	6	-35.333	8.167
259	44	0
259	44	1	0	0
260	44	2	-5	0.167
261	44	3	-12.167	-0.167
262	44	4	-15.833	-0.833
263	44	5	-19.833	-0.333
264	44	6	-24.667	0.167
265	45	0
265	45	1	0	0
266	45	2	-5	0.167
267	45	3	-10.667	0.167
268	45	4	-16.667	-0.333
269	45	5	-22.667	-0.833
270	45	6	-31	-1.167
271	46	0
271	46	1	0	0
272	46	2	-5.333	-0.333
273	46	3	-9.5	0
274	46	4	-18.333	-1.167
275	46	5	-24.167	-2
276	46	6	-30	-3.167
277	47	0
277	47	1	0	0
278	47	2	-8.667	-1
279	47	3	-13	-0.167
280	47	4	-17.5	-0.167
281	47	5	-23.833	-0.167
282	47	6	-30.667	0.167
283	48	0
283	48	1	0	0
284	48	2	-8.167	0
285	48	3	-12.667	-0.167
286	48	4	-20	-0.167
287	48	5	-25.667	-0.167
288	48	6	-30.667	-0.667
289	49	0
289	49	1	0	0
290	49	2	-5.167	2.167
291	49	3	-9.167	2.167
292	49	4	-13	2.833
293	49	5	-18.833	2.167
294	49	6	-26.667	1.5
295	50	0
295	50	1	0	0
296	50	2	-3.5	0
297	50	3	-6.667	-2.333
298	50	4	-14	-3.833
299	50	5	-18.833	-4.333
300	50	6	-23	-3.5
301	51	0
301	51	1	0	0
302	51	2	-3.333	-1.167
303	51	3	-7.833	-2.167
304	51	4	-16.5	-1.667
305	51	5	-21.5	-2
306	51	6	-27.5	-2
307	52	0
307	52	1	0	0
308	52	2	-8.333	-1.167
309	52	3	-17.833	-2
310	52	4	-22.667	-1.333
311	52	5	-29.333	-0.833
312	52	6	-36.667	-1.333
313	53	0
313	53	1	0	0
314	53	2	-6.167	-0.667
315	53	3	-13	-0.833
316	53	4	-17.167	-1.167
317	53	5	-24.333	1.167
318	53	6	-31	1.833

## Sheet: EF Salmonella
	Track n	Slice n	X [µm]	Y [µm]
1	1	0
1	1	1	0	0
2	1	2	3	-0.667
3	1	3	7	-1.833
4	1	4	9.833	-3
5	1	5	13.167	-3.667
6	1	6	17.5	-3.167
7	2	0	0
7	2	1	0	0
8	2	2	3.5	0.167
9	2	3	6.667	0.167
10	2	4	10.833	0.5
11	2	5	15.333	-0.167
12	2	6	18	-0.167
13	3	0	0
13	3	1	0	0
14	3	2	4.167	0.167
15	3	3	9.167	0
16	3	4	13.833	0.667
17	3	5	17.833	0.167
18	3	6	22.5	-0.333
19	4	0	0
19	4	1	0	0
20	4	2	5	-1
21	4	3	8.5	-1.333
22	4	4	6.833	1.5
23	4	5	15.833	0
24	4	6	19.333	0
25	5	0	0
25	5	1	0	0
26	5	2	1.167	0
27	5	3	5.667	0
28	5	4	10.333	0
29	5	5	14.5	0
30	5	6	21.167	1
31	6	0	0
31	6	1	0	0
32	6	2	4.833	0
33	6	3	4.333	0
34	6	4	12.667	-0.167
35	6	5	18	-0.333
36	6	6	24.333	-0.333
37	7	0	0
37	7	1	0	0
38	7	2	3.167	0.333
39	7	3	6.833	-0.333
40	7	4	12.333	-0.5
41	7	5	14.5	0.5
42	7	6	19.833	0.5
43	8	0	0
43	8	1	0	0
44	8	2	2.667	0.5
45	8	3	5.5	2.167
46	8	4	11.333	3.333
47	8	5	15.167	3.5
48	8	6	18.833	4
49	9	0	0
49	9	1	0	0
50	9	2	2.833	0
51	9	3	5.5	0.5
52	9	4	8.167	0.5
53	9	5	12.5	-1
54	9	6	16.333	-1
55	10	0	0
55	10	1	0	0
56	10	2	3	-0.833
57	10	3	5.833	-1.667
58	10	4	9.333	-0.667
59	10	5	13.5	-0.333
60	10	6	16.667	-0.333
61	11	0	0
61	11	1	0	0
62	11	2	3.167	1.167
63	11	3	6.833	1.5
64	11	4	10.5	-0.167
65	11	5	14.167	-0.167
66	11	6	16.667	0.167
67	12	0	0
67	12	1	0	0
68	12	2	3.333	0
69	12	3	7.333	0
70	12	4	11.333	1.167
71	12	5	15	2.5
72	12	6	20.667	2.333
73	13	0	0
73	13	1	0	0
74	13	2	4.167	0.833
75	13	3	6.333	2
76	13	4	8.333	3.333
77	13	5	13.333	3.667
78	13	6	17.167	3.5
79	14	0	0
79	14	1	0	0
80	14	2	4.5	0.5
81	14	3	8.5	1.333
82	14	4	13.5	1
83	14	5	16.167	1.167
84	14	6	19.667	0.833
85	15	0	0
85	15	1	0	0
86	15	2	3.5	0
87	15	3	7.167	0.667
88	15	4	9.667	0.833
89	15	5	15.833	2
90	15	6	21.5	2.333
91	16	0	0
91	16	1	0	0
92	16	2	3.833	0.5
93	16	3	8.5	0.667
94	16	4	13.167	0.5
95	16	5	9	-3.167
96	16	6	15.667	-2.833
97	17	0	0
97	17	1	0	0
98	17	2	2.167	-0.167
99	17	3	4.167	-1.333
100	17	4	8.667	-2.5
101	17	5	12.5	-2.833
102	17	6	18	-3.333
103	18	0	0
103	18	1	0	0
104	18	2	4	0
105	18	3	7.833	0.333
106	18	4	12.5	1
107	18	5	15.667	0.833
108	18	6	18.667	0.833
109	19	0	0
109	19	1	0	0
110	19	2	2.667	-1.167
111	19	3	8	-0.667
112	19	4	12	-0.667
113	19	5	17.333	-1.167
114	19	6	22.167	-1.333
115	20	0	0
115	20	1	0	0
116	20	2	6	0.167
117	20	3	9.667	0.167
118	20	4	13.667	0
119	20	5	17.667	0.167
120	20	6	22.833	-0.333
121	21	0	0
121	21	1	0	0
122	21	2	5.333	0.167
123	21	3	10.833	1.167
124	21	4	14.667	2.167
125	21	5	17.333	2
126	21	6	21.5	2
127	22	0	0
127	22	1	0	0
128	22	2	3.667	0.333
129	22	3	6.5	1.667
130	22	4	11.167	1.667
131	22	5	15.5	1.5
132	22	6	16.833	2.333
133	23	0	0
133	23	1	0	0
134	23	2	3.833	1.167
135	23	3	8.833	2.333
136	23	4	14.333	2.833
137	23	5	19.167	2.5
138	23	6	23.5	3.333
139	24	0	0
139	24	1	0	0
140	24	2	4	-0.333
141	24	3	7.5	-1.667
142	24	4	11	-1.833
143	24	5	16.5	-2
144	24	6	21.167	-1.667
145	25	0	0
145	25	1	0	0
146	25	2	4.833	-0.5
147	25	3	9.833	0
148	25	4	13.333	1
149	25	5	17	1.333
150	25	6	22.5	2
151	26	0	0
151	26	1	0	0
152	26	2	3	-0.167
153	26	3	5.833	-1.667
154	26	4	9.667	-1.667
155	26	5	12.333	-1.5
156	26	6	17.167	-0.167
157	27	0	0
157	27	1	0	0
158	27	2	4.074	-0.247
159	27	3	7.531	-0.864
160	27	4	14.691	-1.852
161	27	5	20.247	-2.716
162	27	6	26.049	-2.839
163	28	0	0
163	28	1	0	0
164	28	2	5.432	0.247
165	28	3	9.012	0.247
166	28	4	14.568	0.741
167	28	5	18.642	0.741
168	28	6	24.568	0.741
169	29	0	0
169	29	1	0	0
170	29	2	5.309	-1.358
171	29	3	11.111	-1.235
172	29	4	14.815	-0.247
173	29	5	19.506	0.617
174	29	6	23.58	-0.741
175	30	0	0
175	30	1	0	0
176	30	2	4.568	0.617
177	30	3	8.765	1.481
178	30	4	11.235	0.741
179	30	5	17.16	-0.371
180	30	6	21.111	-0.741
181	31	0	0
181	31	1	0	0
182	31	2	3.21	-0.37
183	31	3	6.543	-0.741
184	31	4	10.864	-0.741
185	31	5	15.432	-1.111
186	31	6	18.395	-1.111
187	32	0	0
187	32	1	0	0
188	32	2	7.407	-0.37
189	32	3	11.111	-1.111
190	32	4	14.691	-1.111
191	32	5	18.395	-0.617
192	32	6	22.716	-0.864
193	33	0	0
193	33	1	0	0
194	33	2	4.691	-1.729
195	33	3	7.778	-2.593
196	33	4	11.852	-2.84
197	33	5	15.432	-1.235
198	33	6	19.259	-1.111
199	34	0	0
199	34	1	0	0
200	34	2	4.938	-0.247
201	34	3	9.136	-0.864
202	34	4	13.457	-1.728
203	34	5	17.531	-2.469
204	34	6	21.852	-2.963
205	35	0	0
205	35	1	0	0
206	35	2	6.173	0
207	35	3	11.111	-0.123
208	35	4	13.951	0.494
209	35	5	18.272	-0.247
210	35	6	24.691	-1.235
211	36	0	0
211	36	1	0	0
212	36	2	4.691	0.617
213	36	3	8.642	0
214	36	4	13.457	-0.988
215	36	5	17.037	-2.469
216	36	6	21.728	-2.593
217	37	0	0
217	37	1	0	0
218	37	2	2.593	-1.235
219	37	3	4.938	-1.358
220	37	4	6.79	-0.247
221	37	5	9.012	-1.111
222	37	6	13.21	-2.346
223	38	0	0
223	38	1	0	0
224	38	2	4.197	-0.741
225	38	3	8.395	-1.111
226	38	4	14.074	0.37
227	38	5	18.025	1.111
228	38	6	21.605	1.729
229	39	0	0
229	39	1	0	0
230	39	2	4.321	0.741
231	39	3	8.025	0.988
232	39	4	11.852	0.741
233	39	5	14.198	1.111
234	39	6	17.778	1.852
235	40	0	0
235	40	1	0	0
236	40	2	3.951	-1.111
237	40	3	10.123	-1.481
238	40	4	15.926	-2.592
239	40	5	21.111	-2.346
240	40	6	24.938	-1.358
241	41	0	0
241	41	1	0	0
242	41	2	1.481	-0.741
243	41	3	3.58	-1.975
244	41	4	6.79	-3.457
245	41	5	10.741	-3.21
246	41	6	15.309	-2.963
247	42	0	0
247	42	1	0	0
248	42	2	2.963	-0.123
249	42	3	6.543	-0.741
250	42	4	10.988	-1.358
251	42	5	13.951	-2.099
252	42	6	18.271	-3.457
253	43	0	0
253	43	1	0	0
254	43	2	4.938	-0.247
255	43	3	9.876	0.247
256	43	4	13.58	-0.617
257	43	5	17.16	-1.358
258	43	6	22.469	-0.247
259	44	0	0
259	44	1	0	0
260	44	2	3.333	-0.741
261	44	3	7.284	0.124
262	44	4	12.592	0.617
263	44	5	16.173	0
264	44	6	19.63	0.988
265	45	0	0
265	45	1	0	0
266	45	2	4.197	-0.123
267	45	3	8.765	-0.123
268	45	4	14.197	-0.247
269	45	5	18.272	-1.481
270	45	6	21.729	-1.605
271	46	0	0
271	46	1	0	0
272	46	2	5.333	0.333
273	46	3	8.833	-0.667
274	46	4	13.333	-1.167
275	46	5	17	-1.667
276	46	6	21	-1.833
277	47	0	0
277	47	1	0	0
278	47	2	5.833	-1
279	47	3	9.667	-2.667
280	47	4	14	-2.833
281	47	5	21.333	-3
282	47	6	26.333	-4.333
283	48	0	0
283	48	1	0	0
284	48	2	3.667	-0.667
285	48	3	7.833	-1.667
286	48	4	12.833	-2
287	48	5	16.167	-2.333
288	48	6	19.667	-2.167
289	49	0	0
289	49	1	0	0
290	49	2	2.667	-0.833
291	49	3	5.833	-1.5
292	49	4	10	-1.5
293	49	5	14.667	-1.333
294	49	6	19.667	-1.667
295	50	0	0
295	50	1	0	0
296	50	2	2.667	0
297	50	3	6	0.833
298	50	4	8.833	1.5
299	50	5	15.333	2.833
300	50	6	19	2.833
301	51	0	0
301	51	1	0	0
302	51	2	4.333	0.333
303	51	3	6.833	0.333
304	51	4	11.333	1.5
305	51	5	16.333	2.667
306	51	6	21.333	2.667
307	52	0	0
307	52	1	0	0
308	52	2	5.167	1
309	52	3	7	1.833
310	52	4	10	2.167
311	52	5	15.333	1
312	52	6	18.833	1.167
313	53	0	0
313	53	1	0	0
314	53	2	3.667	1.667
315	53	3	9.5	2.333
316	53	4	13.333	2.167
317	53	5	18.167	2
318	53	6	21.833	3.5
319	54	0	0
319	54	1	0	0
320	54	2	3.5	0
321	54	3	6.5	-0.5
322	54	4	9.167	-0.667
323	54	5	11.667	-0.667
324	54	6	15	-0.333
325	55	0	0
325	55	1	0	0
326	55	2	3.5	0
327	55	3	8.333	0.333
328	55	4	13.667	0.667
329	55	5	14.5	0.5
330	55	6	15.167	-0.167
331	56	0	0
331	56	1	0	0
332	56	2	3.5	0.5
333	56	3	6.167	0.167
334	56	4	12.5	1.167
335	56	5	16.833	1.667
336	56	6	20.667	1.5
337	57	0	0
337	57	1	0	0
338	57	2	3.167	0.333
339	57	3	8.5	1.167
340	57	4	12.333	0.667
341	57	5	16.167	0.833
342	57	6	20.333	1.833
343	58	0	0
343	58	1	0	0
344	58	2	3.833	0.5
345	58	3	8.167	-0.5
346	58	4	13	-0.833
347	58	5	16.333	-0.833
348	58	6	19	0.167
349	59	0	0
349	59	1	0	0
350	59	2	3.167	0.333
351	59	3	8.333	-1.167
352	59	4	13.667	-2
353	59	5	16.333	-2.833
354	59	6	18.667	-3
355	60	0	0
355	60	1	0	0
356	60	2	1.5	-0.333
357	60	3	7	0.833
358	60	4	12	0.5
359	60	5	15.667	0.333
360	60	6	18.167	0.333
361	61	0	0
361	61	1	0	0
362	61	2	3.667	0.167
363	61	3	7.5	-0.167
364	61	4	10	-0.333
365	61	5	15.5	0.5
366	61	6	19.167	1.167
367	62	0	0
367	62	1	0	0
368	62	2	3.167	0.167
369	62	3	6.333	0
370	62	4	9.667	-1.333
371	62	5	8.167	-3.833
372	62	6	12	-3.833
373	63	0	0
373	63	1	0	0
374	63	2	3.333	-0.167
375	63	3	7.667	-0.167
376	63	4	15	1.833
377	63	5	19.167	0.833
378	63	6	21.5	-0.667
379	64	0	0
379	64	1	0	0
380	64	2	0.667	-0.167
381	64	3	1.333	-0.167
382	64	4	2.167	0
383	64	5	4.333	0
384	64	6	6.333	-1
385	65	0	0
385	65	1	0	0
386	65	2	4.5	0.833
387	65	3	8.167	0.833
388	65	4	13.5	0.833
389	65	5	16.5	1.5
390	65	6	22.5	0.833

[truncated: 13 more sheets: Directedness and speed, Tropism line scan, Tropism FAE vs Villus, Currents all FAE vs Villus, TEP examples, TEP Villus vs FAE, Rat ileam TEP, Flagellar angle, Tropisum Ctrl CFTR, Tropisum Beads, B. subtilis galvanotaxis, ex vivo CI assay, Galvanotaxic Volts & Currents]
